# Supplementary material for: Linezolid Pharmacokinetics in Critically Ill Patients: Continuous Versus Intermittent Infusion
Source: Antibiotics (Basel). 2024 Oct 11;13(10):961. doi: 10.3390/antibiotics13100961 (PMC11504488; doi:10.3390/antibiotics13100961)
Supplement: Supplementary file 1 [file antibiotics-13-00961-s001.zip]

Archive with 1 entries (1 files):
- antibiotics-3205349-supplementary.pdf
